# Supplementary material for: Calming Hungarian Grey Cattle in Headlocks Using Processed Nasal Vocalization of a Mother Cow
Source: Animals (Basel). 2023 Dec 30;14(1):135. doi: 10.3390/ani14010135 (PMC10778485; doi:10.3390/ani14010135)
Supplement: Supplementary file 1 [file animals-14-00135-s001.zip]

Archive with 1 entries (1 files):
- animals-2727394-supplementary.mp3
